# Supplementary material for: CD44 restricts EGFR mobility to polarize cytoskeletal signalling modules driving bleb-based migration
Source: Nat Cell Biol. 2026 Jul 6;28(7):1408–23. doi: 10.1038/s41556-026-01981-1 (PMC13364714; doi:10.1038/s41556-026-01981-1)
Supplement: Supplementary file 18 — All the statistical source data for all the figures and extended figures. [file 41556_2026_1981_MOESM18_ESM.xlsx]

## Sheet: Fig 1B
Figure 1 B			N=3 independent experiments
Bleb distribution percentage
	Mean	Stdev	N		N1	N2	N3		n=number of total cells
Round transient blebs	8.21941	4.11375	3		10.7383	3.47222	10.4478		21
Multiple elongated blebs	14.079	0.769111	3		13.4228	13.8889	14.9254		18
Dynamic elongated bleb	37.6472	1.62337	3		38.9262	38.1944	35.8209		31
Leader bleb	40.0544	3.91797	3		36.9128	44.4444	38.806		44

## Sheet: Fig 1C
Figure 1C		N= 3 independent experiments
Time (in min)	Leader bleb			Dynamic bleb			Multiple blebs			Round transient blebs
	Mean	SD	n	Mean	SD	n	Mean	SD	n	Mean	SD	n
1	42.0236	29.7777	44	44.3652	30.9586	31	50.7444	5.87053	18	65.0714	10.0568	21
2	98.6892	66.6282	44	100.798	62.4707	31	105.38	12.6968	18	136.03	19.9101	21
3	156.017	110.632	44	152.934	88.1121	31	138.389	15.5637	18	180.829	26.6663	21
4	213.024	167.867	44	200.397	115.152	31	151.666	15.3971	18	191.154	27.6307	21
5	271.666	236.429	44	247.179	146.031	31	158.953	14.2012	18	180.067	24.1968	21
6	337.209	317.596	44	296.786	176.386	31	169.242	12.9387	18	178.735	23.2249	21
7	409.726	405.144	44	348.266	215.091	31	183.172	12.1871	18	192.595	24.9642	21
8	487.108	503.763	44	396.888	261.384	31	196.588	13.1765	18	215.964	29.2003	21
9	567.863	609.998	44	442.118	310.714	31	207.425	14.1933	18	239.245	33.9243	21
10	652.865	723.399	44	487.404	362.099	31	212.035	15.8722	18	250.3	36.5541	21
11	742.17	847.469	44	534.903	412.797	31	217.561	17.6733	18	262.618	39.0243	21
12	835.65	981.109	44	577.548	453.171	31	230.143	19.0998	18	273.68	41.0683	21
13	936.077	1123.34	44	614.521	502.018	31	241.915	19.7411	18	286.514	42.9894	21
14	1040.69	1271.82	44	646.113	556.511	31	253.013	20.6027	18	300.479	46.5448	21
15	1149.88	1417.54	44	673.258	607.227	31	261.332	20.9635	18	310.194	50.1045	21
16	1262.7	1573.41	44	703.651	660.788	31	270.171	22.4337	18	323.58	54.3464	21
17	1379.7	1735.76	44	739.14	718.283	31	276.761	24.2326	18	334.046	57.3736	21
18	1500.65	1908.83	44	771.477	776.747	31	279.391	26.1575	18	347.355	57.7545	21
19	1623.15	2093.51	44	802.265	843.959	31	283.531	27.5488	18	356.077	57.4761	21
20	1753.91	2295.81	44	837.42	921.38	31	290.398	29.6988	18	368.409	59.5545	21
21	1888.05	2496.8	44	869.41	990.019	31	300.574	31.4336	18	380.833	63.9276	21
22	2028.36	2712.67	44	898.219	1054.8	31	312.456	33.9614	18	395.061	69.5374	21
23	2166.8	2931.95	44	925.522	1128.24	31	322.752	34.8712	18	405.813	73.0757	21
24	2308.07	3162.08	44	956.652	1211.3	31	325.189	36.4975	18	409.317	76.6656	21

## Sheet: Fig 1D
Figure 1D
Migration persistence (Min)						n=number of cells
	Round blebs	Multiple blebs	Dynamic blebs	Leader bleb		Round blebs	Multiple blebs	Dynamic blebs	Leader bleb
	1.90213e-08	6.39459e-06	6.22841e-06	4.70089		14	17	25	29
	8.24275e-07	2.10388e-05	1.70338	7.98617
	1.98926e-09	1.60099e-07	3.91625e-07	10.5922
	6.81539e-06	1.70846e-06	2.53769e-07	9.22013
	1.42456e-07	2.36255e-07	3.93677e-06	11.4669
	2.07756e-06	2.79828e-07	1.84491e-06	7.2299
	7.11163e-06	1.2253e-07	2.81735e-06	6.16539
	6.00331e-07	1.03482e-08	5.13504e-08	11.8209
	3.33857e-06	2.04646e-05	5.44857e-07	3.1686
	1.12727e-06	5.86186e-06	3.36559	6.36139
	5.51446e-07	2.25255e-05	2.65801	2.97734
	3.00912e-07	1.37652e-05	1.02004	0.59095
	2.92029e-07	3.03358e-07	2.29e-06	2.71411
	0.80192	4.62237e-07	1.28e-06	4.3425
		1.71401e-07	2.86373e-05	10.4093
		4.70447e-06	0.09521	8.14544
		3.44657e-07	1.2091	9.30103
			0.86306	1.38e-06
			0.00176	4.22e-05
			0.242627	1.35837
			1.97e-07	26.2311
			9.05e-07	5.22824
			2.98e-06	1.55543
			1.63e-07	6.71947
			1.97e-06	14.2881
				16.0969
				11.8421
				0.53067
				5.53091

## Sheet: Fig 1E
Figure 1E
	Bleb Lifetime	Persistence (min)				Slope	0.2296
	51	0.35681				Y-intercept	-3.361
	21	6.22841e-06				X-intercept	14.64
	51	4.70089				1/slope	4.355
	31	7.98617
	51	10.5922				Std. Error
	32	9.22013				Slope	0.04315
	51	11.4669				Y-intercept	1.49
	51	7.2299
	36	6.16539				95% Confidence Intervals
	37	11.8209				Slope	0.1431 to 0.3162
	23	1.70338				Y-intercept	-6.349 to -0.3722
	20	3.91625e-07				X-intercept	2.470 to 21.15
	19	2.53769e-07
	20	3.93677e-06				Goodness of Fit
	19	1.84491e-06				R squared	0.3482
	10	2.81735e-06				Sy.x	4.387
	15	5.13504e-08
	11	5.44857e-07				Is slope significantly non-zero?
	34	3.1686				F	28.31
	51	6.36139				DFn, DFd	1, 53
	19	3.36559				P value	<0.0001
	16	2.65801				Deviation from zero?	Significant
	51	2.97734
	17	1.02004				Equation	Y = 0.2296*X - 3.361
	31	0.59095
	15	2.29e-06				Data
	50	4.3425				Number of X values	55
	28	10.4093				Maximum number of Y replicates	1
	51	8.14544				Total number of values	55
	21	1.28e-06				Number of missing values	0
	18	2.86373e-05
	23	0.09521
	17	1.2091
	23	0.86306
	17	0.00176
	51	9.30103
	31	1.38e-06
	29	4.22e-05
	23	0.242627
	33	1.3e-06
	25	1.97e-07
	46	1.35837
	51	26.2311
	29	5.22824
	47	1.55543
	33	6.71947
	51	14.2881
	21	9.05e-07
	34	16.0969
	19	2.98e-06
	51	11.8421
	17	1.63e-07
	46	0.53067
	24	1.97e-06
	51	5.53091

## Sheet: Fig 1G
			DMSO		Wortmanin		Erlotinib		Gefitinib		Lapatinib
Blebbing dynamics
			Percentage	Stdev of percentage	Percentage	Stdev of percentage	Percentage	Stdev of percentage	Percentage	Stdev of percentage	Percentage	Stdev of percentage
Stable blebs	> 25 min dwell time		41.4815	5.15571	21.0843	1.58113	2108.43	1.27301	0	0	0	0
Dynamic blebbing	<25 min dwell time		36.5432	4.433	18.0723	2.14399	1807.23	1.09457	31.25	4.77352	10.2564	1.48039
Multiple blebs	more than 1 significant bleb		11.358	3.27878	32.5301	1.70387	3253.01	0.809575	0	0	7.69231	4.44116
Small blebs	many small blebs		10.6173	1.8696	28.3133	5.65823	2831.33	0.461629	68.75	6.50521	82.0513	10.6752
		Total number of cells (n=XX)	405		166		208		32		39
		Total independent experiments (N=YY)	6		3		3		3		3

## Sheet: Fig 1H
	MSD
		DMSO Control			Wortmanin			Erlotinib			Gefitinib			Lapatinib
		Mean	SD	N	Mean	SD	N	Mean	SD	N	Mean	SD	N	Mean	SD	N
	1	33.6057	15.7443	5	19.605	7.57237	3	27.1078	3.15181	3	17.1406	10.4016	3	5.39772	1.58867	3
	2	75.4291	31.7968	5	42.8906	11.5174	3	59.7311	7.54883	3	34.983	19.2771	3	12.1529	3.23483	3
	3	115.542	42.6652	5	65.5912	13.054	3	89.8643	12.3213	3	49.433	24.8272	3	18.5836	4.24705	3
	4	151.727	53.0073	5	84.724	11.7321	3	115.679	15.7069	3	59.634	27.8432	3	24.2224	4.8669	3
	5	188.921	69.0493	5	100.586	9.66386	3	137.7	15.7034	3	69.2192	31.5828	3	29.2107	5.2021	3
	6	229.039	90.4366	5	115.345	9.33227	3	157.963	13.2863	3	79.3205	35.7573	3	34.0922	5.28864	3
	7	273.384	116.312	5	131.069	10.6313	3	177.442	12.4499	3	87.6943	38.1497	3	39.1142	5.53405	3
	8	320.046	145.704	5	147.708	11.6493	3	197.555	14.8433	3	94.089	40.3453	3	44.52	6.1976	3
	9	368.384	178.465	5	163.66	12.2642	3	217.615	19.1456	3	101.287	46.4791	3	49.9335	7.70744	3
	10	416.851	213.582	5	178.603	11.8309	3	237.537	23.8608	3	109.53	55.2471	3	55.4469	9.87886	3
	11	467.287	252.99	5	192.718	11.4718	3	256.649	29.5796	3	117.061	62.6322	3	61.2066	12.2534	3
	12	518.591	292.693	5	206.194	10.6737	3	275.284	34.8324	3	124.594	68.0864	3	66.8815	14.9581	3
	13	571.906	334.691	5	219.732	10.3432	3	292.835	40.7964	3	133.306	74.0027	3	72.975	17.4466	3
	14	625.96	377.619	5	233.45	10.0335	3	310.54	46.9737	3	142.359	81.3982	3	78.8861	19.3305	3
	15	680.574	421.813	5	249.057	9.31249	3	328.324	54.5876	3	150.715	88.16	3	84.2133	21.0383	3
	16	736.908	467.906	5	264.808	7.80796	3	346.629	61.6101	3	161.122	97.3586	3	89.833	22.7006	3
	17	795.434	515.604	5	281.587	6.09596	3	366.387	67.8037	3	174.071	107.525	3	95.816	24.3258	3
	18	854.772	565.176	5	298.22	5.65339	3	386.794	73.5265	3	187.15	118.237	3	101.911	25.7826	3
	19	914.248	615.293	5	314.109	7.98891	3	407.041	80.2321	3	199.301	128.31	3	108.033	27.1102	3
	20	974.83	665.53	5	331.124	9.89009	3	427.43	86.4215	3	209.459	136.77	3	114.227	27.634	3
	21	1037.29	717.747	5	348.704	12.2917	3	447.705	92.8648	3	219.132	145.495	3	120.68	28.5713	3
	22	1100.69	769.938	5	366.251	15.9024	3	468.007	99.4295	3	228.879	156.083	3	127.343	29.759	3
	23	1163.53	821.64	5	384.684	20.688	3	488.1	106.467	3	238.488	168.57	3	134.417	30.9017	3
	24	1229.31	873.238	5	405.579	28.8694	3	506.468	113.502	3	247.406	185.219	3	140.673	31.5684	3

## Sheet: Fig 1I
	Migration persistence leader blebs
	All persistence values						Average persistence						Statistical tests (Welch's t-test)
	Control	Wortmannin	Erlo	Gefitinib	Lapatinib		Control	Wortmannin	Erlo	Gefitinib	Lapatinib		Table Analyzed	Persistence stable blebs_summary	Persistence stable blebs_summary
	0.35681	3.52362	1.11e-07	No leader blebs	No leader blebs		5.97038	0.82078	1.27041	No leader blebs	No leader blebs
	3.01e-07	2.13e-06	4.3e-07				3.429	2.71189	0.307042				Column B	Wortmannin	Erlo
	4.70089	3.03e-06	1.04e-06				6.34586	1.51218	0.059087				vs.	vs.	vs.
	7.98617	6.45e-06	0.21343										Column A	Control	Control
	10.5922	0.22236	1.35e-07
	9.22013	1.99795	8.39151										Unpaired t test with Welch's correction
	11.4669	0.00152	1.19e-05										P value	0.039	0.0235
	0.40187		3.79e-07										P value summary	*	*
	7.2299	1.02e-07	3.21888										Significantly different (P < 0.05)?	Yes	Yes
	6.16539	3.87325	0.88029										One- or two-tailed P value?	Two-tailed	Two-tailed
	11.8209	5.11527											Welch-corrected t, df	t=3.334, df=3.285	t=4.761, df=2.634
	1.70338	2.95244	2.45629
		3.31198	1.06e-05										How big is the difference?
	1.84829	0.63478	1.68e-05										Mean of column A	5.248	5.248
	3.1686	3.09554	5.1e-07										Mean of column B	1.682	0.5455
	0.02227		2.71e-07										Difference between means (B - A) ± SEM	-3.567 ± 1.070	-4.703 ± 0.9878
	6.36139	2.83e-05	1.05e-05										95% confidence interval	-6.810 to -0.3231	-8.109 to -1.297
	2.97734	1.34e-05	1.79e-06										R squared (eta squared)	0.7719	0.8959
	0.59095	3.2902	7.56e-06
	2.71411	1.93e-07											F test to compare variances
	1.85531	4.27067	1.13e-05										F, DFn, Dfd	2.750, 2, 2	6.149, 2, 2
	4.3425		9.07e-07										P value	0.5333	0.2798
	10.4093		1.26e-05										P value summary	ns	ns
			1.04e-05										Significantly different (P < 0.05)?	No	No
	0.86306		0.2954
	9.30103												Data analyzed
	1.38e-06												Sample size, column A	3	3
	1.46145												Sample size, column B	3	3
	0.242627
	1.3e-06
	1.97e-07
	1.35837
	26.2311
	5.22824
	1.55543
	6.71947
	14.2881
	16.0969
	11.8421
n (cells)=	37	19	23	0	0

## Sheet: Fig 1J
	Relative speed frequency			N=3 experiments
	Raw data							Cumulative frequency (graph)
	DMSO	Wortmannin	Erlotinib	Gefitinib	Lapatinib			Bin Center/ speed (micron/min)	DMSO	Wortmannin	Erlotinib	Gefitinib	Lapatinib
	5.1034	2.12898	2.81053	5.11286	1.07025			0.5	0	0.75188	0	0	5.26316
	7.53596	4.77513	1.74136	4.57727	1.12693			1	0	1.50376	1.03093	16.129	52.6316
	7.53596	2.57007	1.79123	2.75363	1.14556			1.5	0.689655	10.5263	8.24742	41.9355	84.2105
	7.53164	1.99652	2.7949	1.73444	1.61757			2	8.27586	32.3308	20.6186	58.0645	94.7368
	3.87941	1.98387	2.73485	2.51763	1.19572			2.5	22.069	57.8947	40.2062	70.9677	100
	6.9267	4.56783	2.17451	1.64414	1.63873			3	28.2759	78.1955	65.9794	80.6452	100
	5.28497	3.03502	3.86482	2.30065	0.557559			3.5	37.931	86.4662	78.3505	90.3226	100
	5.10165	4.4944	3.05496	2.73445	0.479655			4	47.5862	91.7293	82.4742	90.3226	100
	2.43017	4.53481	4.32803	8.33503	1.12796			4.5	55.8621	96.2406	93.8144	93.5484	100
	4.16363	5.27993	2.77874	2.33239	1.22148			5	70.3448	99.2481	96.9072	96.7742	100
	4.65496	5.0142	3.92197	1.80825	0.987791			5.5	77.2414	100	100	96.7742	100
	5.46037	2.83882	2.18703	3.36819	1.07494			6	85.5172	100	100	96.7742	100
	3.11037	4.83742	1.409	1.33099	1.14109			6.5	89.6552	100	100	96.7742	100
	5.91737	3.99818	2.75154	2.04614	1.2885			7	91.0345	100	100	96.7742	100
	6.54372	4.51497	2.27748	1.81127	1.10661			7.5	95.1724	100	100	96.7742	100
	4.51766	3.69443	3.27558	1.61862	1.1845			8	96.5517	100	100	96.7742	100
	4.80684	2.84288	2.95263	1.23525	1.84445			8.5	97.2414	100	100	100	100
	5.17579	4.75654	4.40929	1.37065	0.972771			9	99.3103	100	100	100	100
	4.81397	3.29278	3.35731	1.21666	1.20153			9.5	99.3103	100	100	100	100
	2.65558	4.54038	3.47269	1.16508	1.5608			10	99.3103	100	100	100	100
	6.14732	3.3156	3.54006	1.29281	1.13923			10.5	100	100	100	100	100
	3.8832	2.30067	2.20521	3.17877	1.00337
	3.56692	1.89076	1.99287	2.93424	1.36778
	2.56278	2.5135	1.69998	3.69539	2.6762			Descriptive statistics
	4.04946	3.28995	2.76152	3.64024	1.51587
	4.11953	3.7911	2.66676	1.25063	1.63789			Total number of values	145	133	97	31	38
	3.54978	2.92102	2.27677	1.23643	2.07389			Number of excluded values	0	0	0	0	0
	5.10711	2.11666	3.66695	1.63589	2.70875			Number of binned values	145	133	97	31	38
	2.05631	2.16761	2.50896	0.856194	1.52517
	3.28986	1.75082	3.91639	1.96247	2.23559			Minimum	1.42523	0.302448	1.14106	0.856194	0.479655
	1.96612	2.95398	2.73256	2.20626	1.99595			25% Percentile	3.06272	2.11445	2.32472	1.33099	1.09869
	4.30227	2.87737	2.36714		0.920811			Median	4.43583	2.6447	2.80022	1.96247	1.2115
	2.01365	3.52574	4.3737		1.17664			75% Percentile	5.65231	3.14009	3.6035	2.93424	1.62042
	3.07701	2.04344	4.26598		1.62898			Maximum	10.2507	5.27993	5.65846	8.33503	2.70875
	1.98564	3.01494	2.76177		1.56777
	7.90052	3.91246	2.80022		0.962788			Mean	4.49276	2.7246	3.01738	2.41622	1.37889
	5.48662	2.79227	1.96836		1.42951			Std. Deviation	1.80345	0.891965	0.965402	1.51278	0.484867
	8.32169	1.96015	2.89649		1.28722			Std. Error of Mean	0.149768	0.0773432	0.0980217	0.271704	0.0786558
	5.52957	2.21475	2.89649
	4.87517	3.39866	4.39859					Lower 95% CI of mean	4.19673	2.57161	2.82281	1.86133	1.21952
	3.32901	2.88227	2.4894					Upper 95% CI of mean	4.78879	2.87759	3.21195	2.97112	1.53826
	6.15397	2.6737	1.14106
	4.81364	2.73888	2.17451
	5.16578	2.73888	1.99287
	5.71307	2.37567	1.30348
	3.29346	2.62304	2.76177
	4.35997	1.47328	1.69998
	6.18275	2.75147	2.8283
	3.59673	3.31989	1.93411
	4.61074	2.47179	2.76152
	4.43583	2.19402	2.05631
	5.08555	1.64346	3.27558
	5.3166	1.78016	3.53851
	10.2507	1.57823	2.80022
	4.70915	1.44676	4.76432
	5.2214	1.8148	4.76432
	5.19415	1.47311	2.66676
	6.61356	2.12841	3.23225
	5.22446	1.39356	1.96836
	5.05714	1.41171	2.91515
	7.08903	3.5303	2.40438
	4.23292	3.08668	1.39663
	7.84776	1.85988	2.74057
	3.55329	3.94548	2.75784
	3.70001	1.89538	2.24099
	3.01423	2.48042	4.57681
	4.44496	2.61049	4.30063
	4.48046	1.22633	5.2893
	6.42005	2.2392	2.95263
	3.86861	2.63219	2.89649
	3.70178	2.76034	2.27677
	2.32484	2.36805	4.39859
	7.68192	2.09969	2.4894
	9.24843	2.41863	3.66695
	7.43571	2.76945	3.16523
	6.01246	4.19684	3.52111
	3.84277	3.59738	3.044
	3.95697	2.94926	3.86482
	4.68553	1.71445	2.28229
	8.76874	2.56958	3.74924
	8.76874	3.85797	3.05496
	2.98618	1.93873	4.31759
	5.07807	2.37747	4.76499
	5.71674	3.19479	2.40335
	6.47874	2.55249	2.42497
	2.0251	2.33796	1.53349
	4.74681	2.6447	3.22607
	6.06693	2.66749	2.83181
	5.05993	2.11172	2.47121
	5.6362	2.11172	2.74298
	3.19242	2.2936	3.25737
	3.04842	2.11225	4.47479
	5.0088	1.85229	5.33489
	4.87517	1.87451	4.27909
	4.87435	0.302448	2.72425
	2.43844	1.52424	5.65846
	5.00463	2.72112	3.3171
	4.35997	3.38874
	6.18275	3.5615
	6.51884	2.7497
	7.54426	2.74484
	5.33814	4.33969
	5.92023	2.46047
	3.51364	2.94124
	6.16472	2.20365
	6.17884	3.20799
	1.78171	2.11724
	4.84337	2.66977
	3.90392	4.12911
	1.42523	1.35692
	3.27559	2.61662
	2.34903	2.61225
	2.57251	1.95352
	2.3257	3.06012
	5.84952	2.68745
	1.98453	2.80785
	2.39708	2.55542
	3.80487	2.95714
	3.09025	2.79129
	2.31129	2.12283
	3.34124	1.61194
	3.46513	2.56614
	4.18489	2.61463
	2.39661	3.23099
	2.35539	3.05349
	4.03802	1.85423
	5.83867	1.4559
	3.20677	2.6544
	5.66841	3.11433
	2.98398	2.5697
	3.70675	2.8283
	6.45697	2.82908
	2.37804	3.16584
	2.40763
	2.22568
	2.06889
	1.9543
	3.78987
	2.33497
	2.0969
	2.56825
	2.36344
	2.39643
	2.32366
	2.67861
n=cells	145	133	97	31	38

## Sheet: Fig 1K
	Speed of the leader blebs
	Speed						Average Speed						Statistical tests (Welch's t-test)
	DMSO	Wortmannin	Erlotinib	Gefitinib	Lapatinib		DMSO	Wortmannin	Erlotinib	Gefitinib	Lapatinib		Table Analyzed	Speed_leader bleb_mean	Speed_leader bleb_mean
	7.24144	2.09376	1.85533	No leader blebs	No leader blebs		5.59501	3.20939	3.34834	No leader blebs	No leader blebs
	5.1034	4.23171	2.42897				4.74336	2.44504	3.62093				Column B	Wortmannin	Erlotinib
	5.80341	3.41726	2.89517				3.386	2.51076	2.78938				vs.	vs.	vs.
	7.53596	3.2466	4.44261										Column A	DMSO	DMSO
	7.53596	3.6156	4.28964
	7.53164	4.89614	4.12654										Unpaired t test with Welch's correction
	3.87941	2.46308	2.61838										P value	0.0879	0.1658
	5.51284	2.02419	4.60866										P value summary	ns	ns
	6.9267	2.3822	2.86973										Significantly different (P < 0.05)?	No	No
	4.83417	3.14211	3.37665										One- or two-tailed P value?	Two-tailed	Two-tailed
	5.28497	2.97848	8.95417										Welch-corrected t, df	t=2.693, df=2.566	t=1.921, df=2.567
	5.74639	3.71002	2.58433
	4.03202	3.52085	3.77056										How big is the difference?
	4.65496	2.03178	3.07979										Mean of column A	4.575	4.575
	5.46037	2.75396	2.20868										Mean of column B	2.722	3.253
	3.11037	2.37567	3.16726										Difference between means (B - A) ± SEM	-1.853 ± 0.6882	-1.322 ± 0.6882
	5.91737	2.19402	1.99051										95% confidence interval	-4.268 to 0.5619	-3.737 to 1.093
	6.54372	2.63863	4.88352										R squared (eta squared)	0.7386	0.5897
	5.5286	2.22648	2.59655
	5.04681	1.90328	4.32483										F test to compare variances
	4.26469	1.85988	2.51429										F, DFn, Dfd	6.917, 2, 2	6.907, 2, 2
	3.94066	3.94548	1.57035										P value	0.2526	0.2529
	7.59039	2.63219	3.87534										P value summary	ns	ns
	10.2507	2.41863	2.65014										Significantly different (P < 0.05)?	No	No
	5.53939	3.59738	3.16218
	4.08138	1.71445	5.50945										Data analyzed
	5.17519	1.93873	1.84445										Sample size, column A	3	3
	4.06384	2.37747	1.78162										Sample size, column B	3	3
	3.91424	2.34041	2.02069
	3.11078	2.74484	2.69016
	4.04493	2.94124
	4.69665	2.61662
	4.50167	3.06012
	2.6553	2.79129
	5.42701	1.61194
	6.77501	2.56614
	4.4848	3.05349
	2.65682	1.4559
	6.77462	2.5697
	4.4262
	2.68805
	2.81292
	3.87642
	3.00112
	2.03436
	2.57426
	3.54978
	4.11953
	5.10711
	5.10711
	5.46221
	2.05631
	3.28986
	1.96612
	4.30227
	2.01365
	3.07701
	4.1651
	3.26573
	1.96612
	4.30227
	2.01365
	3.07701
	4.1651
n=cells	64	39	30	0	0

## Sheet: Fig 1M
Blebbing dynamics				control sirna 1		egfr sirna 1		control sirna 2		egfr sirna 2
Stable blebs	> 25 min dwell time			39.83	6.04546	25.8621	4.92713	40	12.7192	4.44444	1.283
Dynamic blebbing	<25 min dwell time			21.1864	0.399495	13.7931	1.62553	32	2.3094	31.1111	7.14345
Multiple blebs	more than 1 significant bleb			22.8814	1.19849	24.1379	2.47193	10.6667	4.0734	6.66667	2.22222
Small blebs	many small blebs			16.1017	2.43004	36.2069	6.45113	17.3333	6.57718	57.7778	5.59247
		Total number of cells (n=XX)		118		116		75		45
		Total independent experiments (N=YY)		3		3		3		3

[truncated: 65 more sheets: Fig 1N, Fig 1O, Fig 1P, Fig 1Q, Fig 2C, Fig 2E, Fig 2G, Fig 2H, Fig 2I, Fig 2K, Fig 2L, Fig 3B, Fig 3C, Fig 3E, Fig 3G, Fig 3H, Fig 4C, Fig 4D, Fig 4F, Fig 4G …]
